# Supplementary material for: In Vitro and In Vivo Regulation of SRD5A mRNA Expression of Supercritical Carbon Dioxide Extract from Asparagus racemosus Willd. Root as Anti-Sebum and Pore-Minimizing Active Ingredients
Source: Molecules. 2022 Feb 24;27(5):1535. doi: 10.3390/molecules27051535 (PMC8911958; doi:10.3390/molecules27051535)
Supplement: Supplementary file 1 [file molecules-27-01535-s001.zip]

Archive with 1 entries (1 files):
- molecules-1559025-supplementary.pdf
